# Supplementary material for: Spatiotemporal characterization of water diffusion anomalies in saline solutions using machine learning force field
Source: Sci Adv. 2024 Dec 11;10(50):eadp9662. doi: 10.1126/sciadv.adp9662 (PMC11633738; doi:10.1126/sciadv.adp9662)
Supplement: Supplementary file 2 — Movie S1 [file sciadv.adp9662_movie_s1.zip]

Archive with 1 entries (1 files):
- adp9662_movie_s1.mp4
